# Supplementary material for: Prenatal Breastfeeding Counseling Intervention in Women with Pre-Gestational Diabetes Mellitus—A Randomized Controlled Trial
Source: Healthcare (Basel). 2024 Feb 4;12(3):406. doi: 10.3390/healthcare12030406 (PMC10855396; doi:10.3390/healthcare12030406)
Supplement: Supplementary file 1 [file healthcare-12-00406-s001.zip]

Archive with 1 entries (1 files):
- healthcare-2821180-supplementary.pdf
